# Supplementary material for: Mixed phenotype acute leukemia contains heterogeneous genetic mutations by next-generation sequencing
Source: Oncotarget. 2018 Jan 3;9(9):8441–9. doi: 10.18632/oncotarget.23878 (PMC5823573; doi:10.18632/oncotarget.23878)
Supplement: Supplementary file 5 [file oncotarget-09-8441-s005.xlsx]

## Sheet: IHC figure
Pt #	MPAL	CD2	sCD3	cCD3	CD4	CD5	CD7	CD8	CD10	CD13	CD14	CD15	CD19	CD20	CD22	CD25	CD33	CD34	CD36	CD38	CD41	CD49d	CD52	CD56	CD64	CD66c	cCD79a	CD117	CD123	CD184	HLADR	TdT	MPO
1	B/My	-	-	-	-	-	-	NA	+ (s)	-	-	+ (p)	+	-	+	-	-	+	-	+	-	+	NA	-	0	0	+ (d)	-	+	+	+ (p)	+	+
2	B/My	-	-	-	-	-	+ (p)	NA	-	+	-	-	+	-	+	+	+	+	-	+	-	NA	NA	-	0	0	+ (p)	+	+	NA	+	+	0
3	B/My	-	-	-	-	-	-	NA	-	+	-	+ (s)	+	-	+	+	+ (p)	+ (s)	-	+ (d)	-	+	NA	-	0	+ (s)	+	+	+	+	+	+	+ (p)
4	My*	-	-	-	-	-	-	NA	-	+	-	-	-	-	+ (p)	-	+	+	-	+ (d)	-	NA	NA	-	-	-	+ (p)	+	+	NA	+ (p)	-	+ (s)
4	B	-	-	-	-	-	-	NA	+ (p)	-	-	-	+	+ (p)	+	+ (p)	-	+	-	+ (d)	-	NA	NA	-	-	-	+	-	+	NA	+ (p)	-	-
5	B/My	-	-	-	-	-	-	NA	+ (s)	+	-	-	+ (d)	-	+ (p)	+	+	+	+ (p)	+	-	+	+	-	+ (s, p)	+ (p)	+ (d)	+ (s)	+	+	+	+	+ (p)
6	B/My	-	-	-	+ (p)	-	-	NA	+	-	-	-	+	-	+	-	+ (p)	+	-	+	-	+	NA	-	-	+	+	-	+ (d)	+	+ (d)	+	+ (p)
7	B*	-	-	-	-	-	-	NA	+ (p)	-	-	-	+	+ (p)	+	+ (p)	-	+	-	+	-	NA	NA	-	-	-	+	-	-	NA	+	+	-
7	My	-	-	-	-	-	-	NA	-	+	-	-	-	-	-	-	+	+	-	+	-	NA	NA	+	-	-	-	+	+	NA	-	-	-
8	T/My	+	-	+	-	-	+	-	-	+	-	-	-	NA	-	-	+ (p)	+	-	+	-	NA	+	-	-	NA	NA	+	+	NA	+ (p)	+ (p)	+ (p)
9	T/My	+	-	+	-	-	+	-	-	+	-	-	-	NA	-	-	-	+	-	+	-	NA	-	-	-	NA	NA	+	+	NA	+	+	+ (p)
10	T/My	-	-	+	-	+	+	-	+ (p)	+	-	-	-	NA	-	NA	+	+	-	+	-	+	-	+ (s)	NA	NA	NA	+	-	+	+	+	+
11	T/My	+ (p)	-	+ (p)	-	+ (p)	+	-	-	+ (p)	-	-	-	NA	-	NA	+	+	-	+	-	+	+ (p)	-	-	NA	NA	+	+	+	+ (p)	+ (p)	+ (p)
12	T/My	+	-	+	-	-	+ (d)	NA	NA	+	-	+ (p)	-		-	-	-	+	-	+	-	NA	NA	-	-	NA		+	+	NA	+	+ (d)	+ (p)
13	T/My	+	-	+	-	+	+	-	-	-	-	-	-	NA	-	-	-	+	-	+	-	NA	+	+ (p)	-	NA	NA	-	+ (p)	NA	-	+ (p)	+ (p)
14	B/T	-	-	+ (s)	-	-	-	-	-	-	-	-	+	0	-	-	+	+	-	+	-	+	NA	+	-	-	+	-	+ (p)	+	+ (s)	-	-
	*, dominant clone of two separate blast populations; p, partial; d, dim; s, subset
